# Supplementary material for: Association of Acculturation Status with Longitudinal Changes in Health-Related Quality of Life—Results from a Cohort Study of Adults with Turkish Origin in Germany
Source: Int J Environ Res Public Health. 2021 Mar 10;18(6):2827. doi: 10.3390/ijerph18062827 (PMC7999343; doi:10.3390/ijerph18062827)
Supplement: Supplementary file 1 [file ijerph-18-02827-s001.zip]

Archive with 3 entries (2 files):
- Supplementary_Files/
- Supplementary_Files/Supplementary_Table_1.docx
- Supplementary_Files/Supplementary_Table_2.docx
